# Supplementary material for: Tumor Microenvironment Proteomics: Lessons From Multiple Myeloma
Source: Front Oncol. 2021 Mar 23;11:563384. doi: 10.3389/fonc.2021.563384 (PMC8021918; doi:10.3389/fonc.2021.563384)
Supplement: Supplementary file 1 [file DataSheet_1.xlsx]

## Sheet: MM-MC vs HD-MC - Up
IPI	Gene Symbol	Protein Description	117/116	116/117
IPI00967190	PLAC8	Placenta-specific gene 8 protein	62.8382	25.2645
IPI00910514	PEPD	xaa-Pro dipeptidase	16.4446	15.6715
IPI00644079	HNRNPU	heterogeneous nuclear ribonucleoprotein U	13.5546	2.01999
IPI00217263	FCER2	low affinity immunoglobulin epsilon Fc receptor	9.46758	7.53942
IPI00964000	IGJ	Immunoglobulin J chain	9.0231	6.45256
IPI00102821	MZB1	Marginal zone B- and B1-cell-specific protein	6.12569	5.09189
IPI00878818	ALDH1L2	mitochondrial 10-formyltetrahydrofolate dehydrogenase	5.56133	4.32254
IPI00106642	SDF2L1	Stromal cell-derived factor 2-like protein 1	4.2409	2.92555
IPI00744692	TALDO1	Transaldolase	4.10691	1.92431
IPI00867533	RPL6	60S ribosomal protein L6	3.97903	3.66946
IPI01011993	RRBP1	Ribosome-binding protein 1	3.93858	2.35612
IPI01014207	EVI2B	Protein EVI2B	3.89933	3.75944
IPI00922127	HYOU1	hypoxia up-regulated protein 1	3.20125	2.82807
IPI00218848	ATP5I	ATP synthase subunit e, mitochondrial	3.09041	2.97631
IPI00007752	TUBB4B	tubulin beta-4B chain	3.03207	2.67865
IPI00909039	ICAM1	Intercellular adhesion molecule 1	2.79583	1.80819
IPI00456049	ATP5H	ATP synthase subunit d, mitochondrial	2.74887	2.72266
IPI00024933	RPL12	60S ribosomal protein L12	2.63971	1.99801
IPI00419833	HIST1H2BK	Histone H2B type 1-K	2.55631	2.13783
IPI00021827	DEFA3	Neutrophil defensin 3	2.46525	2.00266
IPI00003935	HIST2H2BE	Histone H2B type 2-E	2.44886	2.43118
IPI00027107	TUFM	elongation factor Tu	2.4359	2.44733
IPI00000874	PRDX1	Peroxiredoxin-1	2.4276	2.33502
IPI01022242	CNPY2	protein canopy homolog 2	2.4132	1.86107
IPI00220834	XRCC5	X-ray repair cross-complementing protein 5	2.40581	2.08893
IPI00217467	HIST1H1E	Histone H1.4	2.38087	1.90302
IPI00011937	PRDX4	Peroxiredoxin-4	2.36039	2.05453
IPI00021785	COX5B	Cytochrome c oxidase subunit 5B, mitochondrial	2.35864	2.02121
IPI00645452	TUBB	Tubulin beta chain	2.35817	2.45846
IPI00794746	RPL7	60S ribosomal protein L7	2.3531	2.16889
IPI00007611	ATP5O	ATP synthase subunit O, mitochondrial	2.3292	1.7611
IPI00178440	EEF1B2	Elongation factor 1-beta	2.26201	2.24549
IPI00619903	UGGT1	UDP-glucose:glycoprotein glucosyltransferase 1	2.2442	1.58117
IPI00784154	HSPD1	60 kDa heat shock protein, mitochondrial	2.2332	2.11397
IPI00975690	VIM	Vimentin	2.18496	1.83515
IPI00910419	DDOST	Dolichyl-diphosphooligosaccharide--proteinglycosyltransferase 48 kDa subunit	2.14442	2.15584
IPI00026530	LMAN1	Protein ERGIC-53	2.14112	1.97862
IPI00966238	HSPA9	Stress-70 protein, mitochondrial	2.13919	1.86483
IPI00215780	RPS19	40S ribosomal protein S19	2.0892	2.29814
IPI00030363	ACAT1	Acetyl-CoA acetyltransferase, mitochondrial	2.05991	2.00309
IPI00246058	PDCD6IP	Programmed cell death 6-interacting protein	2.05844	1.69734
IPI00028376	TIMM8A	Mitochondrial import inner membrane translocase subunit Tim8 A	2.02465	7.55927
IPI00921820	IDH3A	isocitrate dehydrogenase [NAD] subunit alpha, mitochondrial	2.02063	2.01719
IPI00025874	RPN1	Dolichyl-diphosphooligosaccharide--protein glycosyltransferase subunit 1	2.01684	1.74603
IPI00003348	GNB2	Guanine nucleotide-binding protein G(I)/G(S)/G(T) subunit beta-2	2.01642	1.68303
IPI00465248	ENO1	alpha-enolase; c-myc promoter-binding protein-1	2.00463	2.00712
IPI00003362	HSPA5	endoplasmic reticulum chaperone BiP	1.99552	2.00787
IPI00796316	GSN	Gelsolin	1.94511	1.57566
IPI00980553	DECR1	2,4-dienoyl-CoA reductase, mitochondrial	1.92381	1.56018
IPI00002535	FKBP2	Peptidyl-prolyl cis-trans isomerase FKBP2	1.89571	1.69778
IPI01022836	ATP5B	ATP synthase subunit beta, mitochondrial	1.8815	1.74862
IPI00220740	NPM1	Nucleophosmin	1.84185	1.62407
IPI00081836	HIST1H2AH	Histone H2A type 1-H	1.84102	1.70133
IPI00001539	ACAA2	3-ketoacyl-CoA thiolase, mitochondrial	1.80543	1.73024
IPI00024911	ERP29	Endoplasmic reticulum resident protein 29	1.78332	1.5903
IPI00219219	LGALS1	Galectin-1	1.77978	1.59624
IPI00009904	PDIA4	Protein disulfide-isomerase A4	1.74444	1.59639
IPI00217468	HIST1H1B	Histone H1.5	1.7163	1.65227
IPI00398758	ECI1	Enoyl-CoA delta isomerase 1, mitochondrial	1.70225	1.57859
IPI00976097	LAMTOR5	Ragulator complex protein LAMTOR5	1.69266	1.54496
IPI00017342	RHOG	Rho-related GTP-binding protein RhoG	1.6645	1.56632
IPI00910683	OGDH	2-oxoglutarate dehydrogenase, mitochondrial	1.61277	1.61913
IPI00746438	RPL11	60S ribosomal protein L11	1.53951	3.17193
IPI00642414	CAP1	Adenylyl cyclase-associated protein	1.53707	1.82658
IPI00414696	HNRNPA2B1	Isoform A2 of Heterogeneous nuclear ribonucleoproteins A2/B1	1.52199	2.4091
IPI00983379	ATP5L	ATP synthase subunit g, mitochondrial	1.50838	3.32963

## Sheet: MM-MC vs HD-MC - Down
IPI	Gene Symbol	Protein Description	117/116	116/117
IPI00299547	LCN2	Neutrophil gelatinase-associated lipocalin	0.189548	0.108337
IPI00007047	S100A8	Protein S100-A8	0.219055	0.244155
IPI00654755	HBB	Hemoglobin subunit beta	0.252439	0.21262
IPI00292532	CAMP	Cathelicidin antimicrobial peptide	0.283891	0.338672
IPI00027462	S100A9	Protein S100-A9	0.325052	0.194115
IPI00641737	HP	Haptoglobin	0.441168	0.469387
IPI00943181	PSME2	Proteasome activator complex subunit 2	0.452339	0.464215
IPI00465436	CAT	Catalase	0.493797	0.483978
IPI00479722	PSME1	Proteasome activator complex subunit 1	0.584962	0.377205
